# Supplementary material for: Population Pharmacokinetics and Antimalarial Pharmacodynamics of Piperaquine in Patients With Plasmodium vivax Malaria in Thailand
Source: CPT Pharmacometrics Syst Pharmacol. 2014 Aug 27;3(8):e132–. doi: 10.1038/psp.2014.29 (PMC4150927; doi:10.1038/psp.2014.29)
Supplement: Supplementary Material [file psp201429x2.zip]

Archive with 3 entries (3 files):
- PSP-2014-0037-T-s04.txt
- PSP-2014-0037-T-s01.doc
- PSP-2014-0037-T-s03.txt
