# Supplementary material for: Population Pharmacokinetics and Antimalarial Pharmacodynamics of Piperaquine in Patients With Plasmodium vivax Malaria in Thailand
Source: CPT Pharmacometrics Syst Pharmacol. 2014 Aug 27;3(8):e132–. doi: 10.1038/psp.2014.29 (PMC4150927; doi:10.1038/psp.2014.29)
Supplement: Supplementary Material [file psp201429x2.zip › PSP-2014-0037-T-s04.txt]

$PROBLEM PHARMACODYNAMIC_MODEL

$INPUT
ID TIME DV AMT CMT MDV EVID WT FLAG TYPE

$DATA       DATA.csv
            IGNORE = #

$SUBROUTINE ADVAN13 TOL=5

$MODEL      COMP = (1)                                              ;(ABSORB, DEFDOSE)
            COMP = (2)                                              ;(CENTRAL)
            COMP = (3)                                              ;(PERIPHERAL 1)
            COMP = (4)                                              ;(PERIPHERAL 2)
            COMP = (5)                                              ;(TRANSIT 1)
            COMP = (6)                                              ;(TRANSIT 2)
            COMP = (7)                                              ;(TRANSIT 3)
            COMP = (8)                                              ;(PD COMP)

$PK
  TVCL = THETA(1)*((WT/50.0)**0.75)                                ; Elimination clearance
  CL   = TVCL*EXP(ETA(1))

  TVV2 = THETA(2)*(WT/50.0)                                        ; Central volumme of distribution
  V2   = TVV2*EXP(ETA(2))

  TVQ3 = THETA(3)*((WT/50.0)**0.75)                                ; Inter-compartmental clearance 1
  Q3   = TVQ3*EXP(ETA(3))

  TVV3 = THETA(4)*(WT/50.0)                                        ; Peripheral volume of distribution 1
  V3   = TVV3*EXP(ETA(4))

  TVQ4 = THETA(5)*((WT/50.0)**0.75)                                ; Inter-compartmental clearance 2
  Q4   = TVQ4*EXP(ETA(5))

  TVV4 = THETA(6)*(WT/50.0)                                        ; Peripheral volume of distribution 2
  V4   = TVV4*EXP(ETA(6))

  TVMTT = THETA(7)                                                  ; Mean transit absorption time
  MTT   = TVMTT*EXP(ETA(7))

  TVF1 = THETA(8)                                                   ; Bioavailability
  F1   = TVF1*EXP(ETA(8))

  TVCV = THETA(9)                                                   ; Capillary-venous transformation factor
  CV   = TVCV*EXP(ETA(9))

  S2  = V2/1000                                                     ; Scaling factor

  KTR = 4/MTT
  K15 = KTR
  K56 = KTR
  K67 = KTR
  K72 = KTR

  K23 = Q3/V2
  K32 = Q3/V3
  K24 = Q4/V2
  K42 = Q4/V4
  K20 = CL/V2

;; --------- TIME TO EVENT MODEL --------- ;;
  BASE    = THETA(12)                                               ; Baseline hazard
  SA      = THETA(13)                                               ; Surge amplitude
  SW      = THETA(14)                                               ; Surge width
  GA      = THETA(15)                                               ; Surge shape factor
  IC50    = THETA(16)                                               ; IC50
  SHP     = THETA(17)                                               ; Emax shape factor

$DES
  DADT(1) = -A(1)*K15
  DADT(2) = A(7)*K72 + A(3)*K32 +A(4)*K42 - A(2)*K23 - A(2)*K20 - A(2)*K24
  DADT(3) = A(2)*K23 - A(3)*K32
  DADT(4) = A(2)*K24 - A(4)*K42
  DADT(5) = A(1)*K15 - A(5)*K56
  DADT(6) = A(5)*K56 - A(6)*K67
  DADT(7) = A(6)*K67 - A(7)*K72

  SU = (1+(SA/(((TIME-504)**2/SW**2)**GA + 1)))*(1+(SA/(((TIME-1008)**2/SW**2)**GA + 1)))*(1+(SA/(((TIME-1512)**2/SW**2)**GA + 1)))
  DE = 0.000001
  CP = A(2)/S2
  BH = BASE*SU
  DADT(8) = BH*(1-(((CP+DE)**SHP)/(((CP+DE)**SHP) + (IC50**SHP))))

$ERROR
  CPV = A(2)/S2                                                     ; Venous concentration (FLAG = 1)
  CPC = CPV*CV                                                      ; Capillary concentration (FLAG = 2)

  IPRED = 0
  IF(FLAG.EQ.1.AND.A(2).GT.0) IPRED =LOG(CPC)                       ; Prediction of venous concentration (FLAG = 1)
  IF(FLAG.EQ.2.AND.A(2).GT.0) IPRED =LOG(CPV)                       ; Prediction capillary concentration (FLAG = 2)

  IF (FLAG.EQ.1) THEN
  W = THETA(10)                                                     ; Residual error of capillary concentration
  ELSE
  W = THETA(11)                                                     ; Residual error of venous concentration
  ENDIF

;; --------- PK data --------- ;;
IF(TYPE.EQ.1) THEN
  F_FLAG = 0
  Y = IPRED + W*EPS(1)
  IRES = DV - IPRED
  IWRES = IRES/W
ENDIF

;; --------- PD data --------- ;;
  SR  = (1+(SA/(((TIME-504)**2/SW**2)**GA + 1)))*(1+(SA/(((TIME-1008)**2/SW**2)**GA + 1)))*(1+(SA/(((TIME-1512)**2/SW**2)**GA + 1)))
  DEL = 0.000001
  BHZ = BASE*SR
  CHZ = A(8)
  SUR = EXP(-CHZ)
  HAZ = BHZ*(1-(((CPV+DEL)**SHP)/(((CPV+DEL)**SHP) + (IC50**SHP))))

IF(TYPE.EQ.2.AND.DV.EQ.0) THEN                                      ; Type 2: Observed PD data
  PR = SUR                                                          ; Survival until censoring/start of interval
  LCHZ = CHZ                                                        ; Store cumulative hazard at start of interval
ELSE
  PR = 1-EXP(-(CHZ-LCHZ))                                           ; Probability of event during interval
ENDIF
  LCHZ = LCHZ                                                       ; Remember last cumulative hazard

IF(TYPE.EQ.2) THEN
  F_FLAG = 1
  Y = PR
ENDIF

$THETA
 54.1     FIX                                                       ; 1.CL
 2770     FIX                                                       ; 2.V2
 663      FIX                                                       ; 3.Q3
 10600    FIX                                                       ; 4.V3
 72.7     FIX                                                       ; 5.Q4
 25900    FIX                                                       ; 6.V4
 1.93     FIX                                                       ; 7.MTT
 1.00     FIX                                                       ; 8.F1
 1.41     FIX                                                       ; 9.Capillary-venous transformation factor
 0.27     FIX                                                       ; 10.W1
 0.321    FIX                                                       ; 11.W2
(0,0.001)                                                           ; 12.Baseline hazard
(0,1.29)                                                            ; 13.Surge amplitude
(0,57.5)                                                            ; 14.Surge width
 4.00     FIX                                                       ; 15.Surge shape factor
(0,7.0)                                                             ; 16.IC50
(0,9.0)                                                             ; 17.Emax shape factor

$OMEGA
 0.0      FIX                                                       ; 1.CL
 0.0      FIX                                                       ; 2.V2
 1.07                                                               ; 3.Q3
 0.125                                                              ; 4.V3
 0.0      FIX                                                       ; 5.Q4
 0.186                                                              ; 6.V4
 0.26                                                               ; 7.MTT
 0.196                                                              ; 8.F1
 0.0      FIX                                                       ; 9.Capillary-venous transformation factor

$SIGMA 1  FIX

$ESTIMATION MAXEVAL=9999  PRINT=5  METHOD=1 LAPLACIAN NUMERICAL SLOW

$COVARIANCE PRINT=E
